# Supplementary material for: Association between Self-Perceived Social Support in the Workplace and the Presence of Depressive/Anxiety Symptoms
Source: Int J Environ Res Public Health. 2021 Sep 30;18(19):10330. doi: 10.3390/ijerph181910330 (PMC8508368; doi:10.3390/ijerph181910330)
Supplement: Supplementary file 1 [file ijerph-18-10330-s001.zip]

Archive with 1 entries (1 files):
- ijerph-1377421-supplementary.pdf
